# Supplementary material for: Molecular characterization of Mycobacterium bovis strains isolated from cattle slaughtered at two abattoirs in Algeria
Source: BMC Vet Res. 2009 Jan 27;5:4. doi: 10.1186/1746-6148-5-4 (PMC2640374; doi:10.1186/1746-6148-5-4)
Supplement: Additional file 1 — Complete molecular typing data of MTC strains isolated from Algerian cattle. The data provided shows the original sample name, spoligotype number according to and ETR A-E typing results for all 89 MTC strains isolated from cattle carcasses at Algiers and Blida abattoir in Algeria. [file 1746-6148-5-4-S1.xls]

## Sheet: Table S1
				Sample name		Spoligotype	ETR-A	ETR-B	ETR-C	ETR-D	ETR-E
				4	' G	SB0121	4	3	5	3*	3
				6		SB0837	6	4	3	4*	3
				8		SB0121	6	4	3	4*	3
				9	' G	SB0860	5	3	5	4*	3
				9		SB0120	5	5	5	4*	4
				10		SB0120	5	5	2	4*	3
				11	'	SB1448	7	4	5	4*	3
				13		SB0120	5	5	2	4*	3
				14	'	SB0121	6	4	3	4*	3
				14		SB0120	4	5	3	4*	3
				16	'	SB1450	4	5	5	4*	3
				16		SB0120	4	5	5	2*	3
				17	' C	SB0121	6	4	3	4*	3
				17		SB0121	6	4	3	4*	3
				18		SB0121	6	4	3	4*	3
				20	'	SB0121	6	4	3	4*	3
				21	'	SB0120	5	3	5	4*	3
				21	p	SB0941	6	7	3	4*	3
				22	'	SB0120	5	3	5	4*	3
				22		SB0120	5	4	5	4*	3
				23		SB0120	4	5	5	4*	3
				26	'	SB0134	3	5	5	5*	3
				26		SB0941	6	5	3	4*	3
				27		SB0120	4	5	5	4*	3
				28		SB0828	5	5	5	4*	4
				29	' G	SB0134	7	4	5	4*	3
				31	' C	SB0120	3	2	5	4*	3
				32	' p	SB1200	4	6	5	4*	3
				33		SB0850	5	5	5	4*	3
				34	' G	SB0120	4	5	5	4*	3
				36	G	SB0134	4	4	5	3*	4
				38		SB0120	3	5	5	4*	4
				39	'	SB0121	6	4	3	4*	3
				44	'	SB0121	6	4	3	4*	3
				44	p	SB1086	3	3	5	4*	3
				45		SB0120	7	5	4	3*	3
				46	'	SB0120	4	5	3	4*	3
				47	' T	SB0331	3	3	5	4*	3
				47		SB0867	4	5	5	4*	3
				49	'	SB0121	6	4	3	4*	3
				49		SB0120	4	5	5	2*	3
				50	' T	SB0121	6	4	3	4*	3
				51	'	SB0121	6	4	3	4*	3
				56	F	SB0120	5	5	5	4*	3
				57	'	SB0831	5	5	5	4*	3
				57		SB0121	6	4	4	4*	3
				61	'	SB0120	4	5	5	3*	3
				62	p	SB0822	3	5	5	4*	3
				64		SB0120	4	4	5	4*	3
				65	'	SB0120	5	5	5	4*	4
				65		SB0120	4	5	2	4*	3
				66	'	SB0822	5	7	5	4*	3
				68	'	SB0120	4	5	5	4*	3
				72	'	SB1451	6	4	3	4*	5
				72	p	SB0873	5	6	5	4*	3
				74	'	SB0941	6	5	3	4*	3
				74		SB0120	3	4	5	3*	3
				75	p	SB1452	6	4	5	3*	3
				77		SB1449	6	4	5	4*	2
				79		SB0121	5	3	5	4*	3
				80	'	SB0120	5	4	4	4*	3
				81	p	SB0941	6	5	3	4*	3
				84	p	SB0941	6	5	3	4*	3
				85	'	SB0121	6	4	3	4*	3
				85	p	SB0941	6	5	3	4*	3
				86	'	SB0120	5	5	2	4*	3
				87	'	SB0120	4	4	5	4*	3
				88	'	SB0121	6	4	3	4*	3
				89	'	SB0162	5	5	5	4*	3
				89		SB0121	6	4	3	4*	3
				90	'	SB0120	4	5	5	3*	3
				90	p	SB0121	6	4	3	4*	3
				92	p	SB0121	6	4	3	4*	3
				93	'	SB0132	6	4	3	4*	3
				93	G	SB0120	4	8	5	4*	3
				95	'	SB1447	6	5	5	4*	3
				97	p	SB0120	5	5	2	4*	3
				98		SB0120	4	5	3	4*	3
				102	'	SB1450	6	5	5	4*	3
				105	'	SB0120	4	5	5	4*	3
				106	'	SB0134	7	4	5	4*	3
				107	'	SB0134	7	4	5	4*	3
				108	'	SB0860	5	4	5	4*	3
				110	'	SB0120	4	7	3	4*	3
				111	'	SB0120	5	6	5	4*	3
				114	'	SB0850	5	4	5	4*	3
				117	'	SB0120	4	5	5	4*	3
				118	'	SB0120	4	5	5	3*	3
				141	'	SB0134	7	5	3	5*	3
